# Supplementary material for: Positive regulatory effects of perioperative probiotic treatment on postoperative liver complications after colorectal liver metastases surgery: a double-center and double-blind randomized clinical trial
Source: BMC Gastroenterol. 2015 Mar 20;15:34. doi: 10.1186/s12876-015-0260-z (PMC4374379; doi:10.1186/s12876-015-0260-z)
Supplement: Additional file 3: Table S3. — Comparison of serum zonulin with the postoperative infectious complications between probiotics and control the patients with normal intestinal barrier function (Per-protocol). [file 12876_2015_260_MOESM3_ESM.zip]

Archive with 1 entries (1 files):
- 12876_2015_260_add3.rtf
