# Supplementary material for: Positive regulatory effects of perioperative probiotic treatment on postoperative liver complications after colorectal liver metastases surgery: a double-center and double-blind randomized clinical trial
Source: BMC Gastroenterol. 2015 Mar 20;15:34. doi: 10.1186/s12876-015-0260-z (PMC4374379; doi:10.1186/s12876-015-0260-z)
Supplement: Additional file 6: Table S5. — Culture of bacterial culture of blood, central lines and sputum (Per-protocol). [file 12876_2015_260_MOESM6_ESM.zip]

Archive with 1 entries (1 files):
- 12876_2015_260_add6.rtf
